# Supplementary material for: Efficacy of L-Arabinose in Lowering Glycemic and Insulinemic Responses: The Modifying Effect of Starch and Fat
Source: Foods. 2022 Jan 8;11(2):157. doi: 10.3390/foods11020157 (PMC8774789; doi:10.3390/foods11020157)
Supplement: Supplementary file 1 [file foods-11-00157-s001.zip]

Archive with 1 entries (1 files):
- foods-1494256-supplementary.pdf
